# Supplementary material for: New cell motility model observed in parasitic cnidarian Sphaerospora molnari (Myxozoa:Myxosporea) blood stages in fish
Source: Sci Rep. 2016 Dec 16;6:39093. doi: 10.1038/srep39093 (PMC5159882; doi:10.1038/srep39093)
Supplement: Supplementary Material 4 [file srep39093-s4.xls]

## Sheet: CompleteSeqID
Dictyostelium discoideum_XP636088.1	87.5
Salpingoeca_rosetta_XP004993570.1	88.5	94.9
Homo sapien_NP001092.1	88.8	94.4	97.1
Xenopus laevis_NP998884.1	89.1	94.7	97.3	99.7
Cyprinus_carpio_M24113.1	88.8	94.1	96.3	99.2	98.9
Danio rerio_AAH45846.1	88.5	93.9	96.3	98.7	98.4	99.5
Oncorhynchus mykiss_NP001117707	88.8	94.1	96.3	98.7	98.9	99.5	98.9																		SUMMARY OF ALL DOMAINS
Ornithorhynchus anatinus_XP001506759	86.4	91.2	92.8	93.6	93.9	93	92.8	93.3																	SD1 (aa1-32, 70-144, 338-374)		SD2 (aa33-69)		SD3 (aa145-180, 270-337)		SD4 (aa187-268)
Ciona intestinalis_XP002127504	85.6	90.7	92	92.8	93.1	92.8	92.5	93.1	96
Schistosoma mansoni_P53470.1	87.7	94.1	95.7	95.2	95.5	95.2	94.9	95.5	92.3	92											Smolnari Actin 1				13-28 (±3.5)		1-8 (±1.33)		1-29 (±4.3)		15-26 (±2.76)
Bombyx mori_NP001119726.1	88.8	94.4	97.3	97.3	97.6	97.6	97.3	97.3	93.1	93.4	95.7										Smolnari Actin 2				9-27 (±4.73)		3-9 (±1.07)		2-22 (±3.31)		22-33 (±2.27)
Nasonia vitripennis_XP001600960	87.7	93.1	95.5	96.8	97.1	96.3	95.5	96	92.8	92.3	94.7	96.8
Aedes aegypti_AAA62350	84.3	88.3	90.4	91.7	92	91.2	90.4	90.9	88.3	88	89.4	91.8	94.7
Drosophila melanogaster_AAA28321	86.7	92	93.1	94.7	94.9	94.4	93.6	94.1	91.8	91	92.3	94.7	97.1	92.3
Placozoa_sp4_AGH70113	88.3	94.7	94.1	93.3	93.6	93.3	93.1	93.6	91.5	90.7	93.9	94.1	93.1	88.6	92.8
Sycon_ciliatum_CCQ18644 *	88.6	94.6	96.1	96.7	97	96.4	96.1	96.7	94	93.1	94.6	97	95.2	90.7	94	94.9
Podocoryna carnea_ACT3_P41113	87.2	93.6	94.9	94.7	94.9	94.9	94.1	94.7	92.3	91.2	93.9	94.9	94.7	90.2	92.6	94.7	94.9
Strongylocentrotus purpuratus_NP_999634	88.5	94.4	95.2	96	96.3	95.7	94.9	95.5	91.8	91.8	94.7	96	96	91.2	94.1	94.1	95.5	96															* indicate partial sequences
Seriatopora_lysterix_ADM13664	88.5	94.1	95.5	95.7	96	95.5	95.2	95.2	91.8	91.8	94.7	96	95.2	91	92.8	93.6	94.9	95.5	97.3
Favites_chinensis_BAC44869 *	88	95.5	95.8	96.4	96.8	96.1	95.8	96.4	93.2	93.8	95.5	96.4	95.8	91.6	93.5	94.2	95.1	95.8	98.7	98.7
Podocoryne carnea_ACT1_2_P41112.1	88	94.4	95.7	95.5	95.7	95.7	94.9	95.5	91.5	91	94.7	95.7	95.2	90.7	93.1	95.2	95.5	98.7	96.8	96.5	96.8
Aurelia aurita_AGW43036 *	85.5	92.2	93.6	94.3	94.7	94.7	94.7	95.1	93.6	93.6	93.3	95.1	94.7	90.8	92.6	92.6	92.9	96.5	94.3	93.6	95.3	95.1
Aiptasia_pulchella_AAQ62633	86.9	93	93.6	94.4	94.7	94.7	94.4	94.9	91.7	91.4	93	94.7	93.6	89	92.2	92.8	95.5	94.7	96	95.7	98.4	95.5	95.4
Malo_kingi_ACY74447	88.5	93.9	94.9	95.5	95.7	95.7	95.5	95.5	93.1	93.1	94.9	96	94.9	90.4	93.1	93.9	95.2	97.1	96.3	96.3	97.7	96.8	96.8	95.5
Nematostella vectensis1_XP_001637076	88.8	93.9	95.5	97.1	97.3	97.6	97.1	98.1	92.8	92.8	95.2	96.5	95.5	90.7	93.3	93.3	96.4	95.5	96.8	97.1	98.4	96.3	94.3	96	95.7
Nematostella vectensis2_XP_001630039	88.5	93.6	94.4	96.5	96.8	96.3	95.5	96	91.5	91.5	95.2	95.5	95.5	91	93.6	92.8	94.3	94.7	95.7	95.2	96.4	95.5	94.3	93.9	96.5	95.5
Hydra_vulgaris_XP_002154462	88.5	93.9	95.7	95.7	96	96	95.2	95.7	92.8	92.8	94.4	96.3	95.5	90.7	93.1	93.9	95.5	98.1	96.5	96.5	97.4	97.9	96.5	95.5	98.7	96.5	95.7
Hydractinia echinata_ADR10434	88.3	94.4	95.7	96	96.3	95.7	94.9	95.5	93.1	92.6	94.7	96	95.7	91	93.4	94.4	95.8	98.7	96.8	96.8	97.4	98.4	96.5	95.5	98.4	96.3	96	99.5
Sphaeromyxa_hellandi *	86.4	93.9	94.6	95.7	96.1	95.7	95.7	96.1	92.5	93.9	94.3	96.1	95	91.1	92.5	92.1	93.6	92.9	94.3	93.6	95	93.6	94.2	93.9	95	94.3	95.4	94.6	94.6
Henneguya zschokkei 1 *	85.4	93.6	94.3	94.6	95	93.9	93.9	94.3	90.7	91.8	93.6	95	93.6	89.6	91.1	91.4	92.1	91.4	93.6	92.9	93.6	92.1	93.2	93.2	93.2	93.2	94.6	92.9	92.9	93.6
Chloromyxum cyprini 1 *	84.5	92.6	92.9	94	94.3	93.6	93.6	94	90.5	91.9	91.9	93.6	94	90.5	91.5	91.9	92.2	92.2	94.3	93.6	94.3	92.9	93.2	93.3	93.3	94	93.3	92.9	92.9	92.9	92.1
Myxobolus_cerebralis_AAN86039 *	86.2	92.7	92.4	93.5	93.8	93	92.7	93.3	92.1	92.7	91.8	93.3	92.4	88.6	90.9	91.2	91.5	91.5	92.7	91.8	91.9	91.2	91.2	92.4	93.3	92.1	93	93	93	91.1	91.1	89.4
Malacosporea sp. ES599567.1 *	90.1	95.3	94.5	95.3	95.3	96	95.3	95.3	90.9	92.1	94.1	96.1	94.1	91.7	92.9	92.9	95.2	94.1	95.7	94.9	97.5	94.5	94.8	94	95.7	95.7	95.7	95.3	94.9	95.5	94.9	93.9	97.8
Ceratonova shasta Actin 1	88.5	93.9	94.4	93.3	93.6	93	92.8	92.8	89.9	89.6	93.1	94.4	93.1	88.3	91.5	93.6	93.4	93.6	94.4	93.6	93.8	94.4	91.5	92	93.6	92.8	94.1	93.6	94.1	93.2	92.5	91.5	90.6	93.3
Ceratonova shasta Actin 5	81.9	84	84.8	85.1	85.3	85.8	86.1	85.9	82.4	82.2	84.6	85.4	84.6	80.6	83.5	83.5	85.2	84.6	84.3	84.6	85.7	84.8	85.9	84.8	85.4	85.6	84	85.1	84.8	84.6	85.4	84.8	82.4	83.5	83.8
Sphaerospora molnari Actin 2	79.2	82.7	82.4	82.9	83.2	83.2	82.9	83.2	80.6	80.9	81.6	83	82.2	78.7	80.9	82.7	82.2	82.4	82.4	82.7	82.8	82.4	82	82.1	83	82.9	82.4	83.5	83.2	82.1	83.2	80.9	81.8	83.5	81.1	79.5
Sphaerospora molnari Actin 1	79.5	83.8	85.3	86.9	86.7	87.2	86.9	86.9	82.7	83.2	84.6	87.2	85.1	80.9	84.3	83.5	84.9	84	84.8	85.1	84.1	84.6	82	84.2	85.1	86.4	84.8	85.1	84.8	82.5	82.9	81.6	82.4	86.6	83.8	77.9	77.9
	Saccharomyces cerevisiae NP_116614	Dictyostelium discoideum_XP636088.1	Salpingoeca_rosetta_XP004993570.1	Homo sapien_NP001092.1	Xenopus laevis_NP998884.1	Cyprinus_carpio_M24113.1	Danio rerio_AAH45846.1	Oncorhynchus mykiss_NP001117707	Ornithorhynchus anatinus_XP001506759	Ciona intestinalis_XP002127504	Schistosoma mansoni_P53470.1	Bombyx mori_NP001119726.1	Nasonia vitripennis_XP001600960	Aedes aegypti_AAA62350	Drosophila melanogaster_AAA28321	Placozoa_sp4_AGH70113	Sycon_ciliatum_CCQ18644	Podocoryna carnea_ACT3_P41113	Strongylocentrotus purpuratus_NP_999634	Seriatopora_lysterix_ADM13664	Favites_chinensis_BAC44869	Podocoryne carnea_ACT1_2_P41112.1	Aurelia aurita_AGW43036	Aiptasia_pulchella_AAQ62633	Malo_kingi_ACY74447	Nematostella vectensis1_XP_001637076	Nematostella vectensis2_XP_001630039	Hydra_vulgaris_XP_002154462	Hydractinia echinata_ADR10434	Sphaeromyxa_hellandi	Henneguya zschokkei 1	Chloromyxum cyprini 1	Myxobolus_cerebralis_AAN86039	Malacosporea sp. ES599567.1	Ceratonova shasta Actin 1	Ceratonova shasta Actin 5	Sphaerospora molnari Actin 2

## Sheet: Subdomain1-32,70-144,338-374
Dictyostelium discoideum_XP636088.1	15
Salpingoeca_rosetta_XP004993570.1	13	5
Homo sapien_NP001092.1	13	7	3
Xenopus laevis_NP998884.1	13	7	3	0
Cyprinus_carpio_M24113.1	12	7	4	1	1
Danio rerio_AAH45846.1	12	7	3	2	2	1
Oncorhynchus mykiss_NP001117707	13	8	5	2	2	1	2
Ornithorhynchus anatinus_XP001506759	20	13	12	12	12	12	12	12
Ciona intestinalis_XP002127504	19	14	13	13	13	11	11	11	8
Schistosoma mansoni_P53470.1	13	6	6	7	7	7	7	7	11	12
Bombyx mori_NP001119726.1	12	6	3	4	4	2	2	4	13	12	6
Nasonia vitripennis_XP001600960	15	9	6	5	5	5	7	7	13	14	6	5
Aedes aegypti_AAA62350	21	14	12	11	11	11	13	13	18	19	13	11	7																										* indicate partial sequences
Drosophila melanogaster_AAA28321	16	9	9	7	7	7	9	9	13	14	9	8	5	10
Placozoa_sp4_AGH70113	14	4	6	7	7	7	7	7	12	13	4	6	9	14	9
Sycon_ciliatum_CCQ18644 *	9	1	1	0	0	0	0	0	5	4	2	0	3	5	3	1
Podocoryna carnea_ACT3_P41113	13	7	4	3	3	3	5	5	13	14	5	4	3	9	6	6	1
Strongylocentrotus purpuratus_NP_999634	13	7	6	5	5	5	7	7	14	13	6	5	4	10	5	7	1	3
Seriatopora_lysterix_ADM13664	13	6	3	4	4	4	4	6	12	13	4	3	4	10	7	5	1	1	4
Favites_chinensis_BAC44869 *	8	1	1	1	1	1	1	1	4	3	1	1	1	3	2	2	1	0	0	0
Podocoryne carnea_ACT1_2_P41112.1	13	7	4	3	3	3	5	5	13	14	5	4	3	9	6	6	1	0	3	1	0
Aurelia aurita_AGW43036 *	9	4	4	3	3	3	3	3	5	4	3	3	2	3	3	4	3	2	2	2	1	2
Aiptasia_pulchella_AAQ62633	18	11	11	10	10	10	10	10	15	15	11	10	11	15	11	11	1	9	10	9	0	9	2
Malo_kingi_ACY74447	13	8	7	6	6	4	4	6	14	13	5	5	7	12	8	7	2	5	6	4	0	5	2	10
Nematostella vectensis1_XP_001637076	12	8	5	4	4	3	4	2	12	11	6	4	5	11	8	7	1	3	5	4	0	3	2	9	6
Nematostella vectensis2_XP_001630039	14	8	7	4	4	4	6	6	14	15	5	7	5	10	6	7	2	3	4	4	0	3	2	10	2	6
Hydra_vulgaris_XP_002154462	12	8	5	4	4	2	4	4	14	13	6	3	4	10	7	7	1	1	4	2	0	1	2	9	4	2	4													stDev	Average
Hydractinia echinata_ADR10434	13	7	4	3	3	3	5	5	13	14	5	4	3	9	6	6	1	0	3	1	0	0	2	9	5	3	3	1											Smolnari Actin 1	4.63903	20.7222
Sphaeromyxa_hellandi *	8	2	2	2	2	2	2	2	5	3	3	2	3	4	4	3	2	3	3	3	3	3	4	3	3	3	3	3	3										Smolnari Actin 2	3.4971	18.2162
Henneguya zschokkei 1 *	8	2	2	2	2	2	2	2	4	2	2	2	2	3	3	3	2	2	2	2	2	2	3	2	2	2	2	2	2	4
Chloromyxum cyprini 1 *	9	3	3	3	3	3	3	3	5	3	3	3	2	3	3	4	3	2	2	2	2	2	1	2	2	2	2	2	2	3	2
Myxobolus_cerebralis_AAN86039 *	10	3	3	2	2	2	2	2	6	5	3	2	4	7	5	3	1	3	3	3	2	3	4	3	3	3	3	3	3	3	3	4
Malacosporea sp. ES599567.1 *	10	6	6	7	7	5	6	7	13	11	7	5	8	12	8	7	0	7	7	7	1	7	2	10	6	7	7	6	7	2	2	3	1
Ceratonova shasta Actin 1	13	6	5	6	6	6	6	8	13	14	5	5	6	12	7	6	2	4	4	3	1	4	3	10	5	6	5	5	4	4	3	3	4	6
Ceratonova shasta Actin 5	21	14	14	14	14	12	12	13	20	19	16	13	16	21	17	16	9	14	16	13	7	14	9	17	13	13	15	13	14	8	5	7	11	14	15
Sphaerospora molnari Actin 2	24	22	21	22	22	20	21	21	27	26	24	21	24	26	26	23	14	22	24	22	12	22	14	24	24	20	25	21	22	10	9	13	15	18	24	21
Sphaerospora molnari Actin 1	23	20	18	18	18	16	16	16	23	21	18	16	20	25	22	19	13	18	20	17	13	18	15	22	18	16	20	17	18	13	13	14	15	16	18	23	28
	Saccharomyces cerevisiae NP_116614	Dictyostelium discoideum_XP636088.1	Salpingoeca_rosetta_XP004993570.1	Homo sapien_NP001092.1	Xenopus laevis_NP998884.1	Cyprinus_carpio_M24113.1	Danio rerio_AAH45846.1	Oncorhynchus mykiss_NP001117707	Ornithorhynchus anatinus_XP001506759	Ciona intestinalis_XP002127504	Schistosoma mansoni_P53470.1	Bombyx mori_NP001119726.1	Nasonia vitripennis_XP001600960	Aedes aegypti_AAA62350	Drosophila melanogaster_AAA28321	Placozoa_sp4_AGH70113	Sycon_ciliatum_CCQ18644	Podocoryna carnea_ACT3_P41113	Strongylocentrotus purpuratus_NP_999634	Seriatopora_lysterix_ADM13664	Favites_chinensis_BAC44869	Podocoryne carnea_ACT1_2_P41112.1	Aurelia aurita_AGW43036	Aiptasia_pulchella_AAQ62633	Malo_kingi_ACY74447	Nematostella vectensis1_XP_001637076	Nematostella vectensis2_XP_001630039	Hydra_vulgaris_XP_002154462	Hydractinia echinata_ADR10434	Sphaeromyxa_hellandi	Henneguya zschokkei 1	Chloromyxum cyprini 1	Myxobolus_cerebralis_AAN86039	Malacosporea sp. ES599567.1	Ceratonova shasta Actin 1	Ceratonova shasta Actin 5	Sphaerospora molnari Actin 2

## Sheet: SD2 33-69
Dictyostelium discoideum_XP636088.1		3
Salpingoeca_rosetta_XP004993570.1		2	1
Homo sapien_NP001092.1		2	1	0
Xenopus laevis_NP998884.1		2	1	0	0
Cyprinus_carpio_M24113.1		2	1	0	0	0
Danio rerio_AAH45846.1		3	2	1	1	1	1
Oncorhynchus mykiss_NP001117707		2	1	0	0	0	0	1
Ornithorhynchus anatinus_XP001506759		2	1	0	0	0	0	1	0
Ciona intestinalis_XP002127504		2	1	0	0	0	0	1	0	0
Schistosoma mansoni_P53470.1		2	1	0	0	0	0	1	0	0	0
Bombyx mori_NP001119726.1		2	1	0	0	0	0	1	0	0	0	0
Nasonia vitripennis_XP001600960		2	1	0	0	0	0	1	0	0	0	0	0
Aedes aegypti_AAA62350		4	3	2	2	2	2	3	2	2	2	2	2	2
Drosophila melanogaster_AAA28321		2	1	0	0	0	0	1	0	0	0	0	0	0	2
Placozoa_sp4_AGH70113		1	2	1	1	1	1	2	1	1	1	1	1	1	3	1
Sycon_ciliatum_CCQ18644		1	0	0	0	0	0	1	0	0	0	0	0	0	2	0	0																		Note: 4 species are missing in this subdomain due to partial sequences that did not cover amino acids 33-69
Podocoryna carnea_ACT3_P41113		2	1	0	0	0	0	1	0	0	0	0	0	0	2	0	1	0
Strongylocentrotus purpuratus_NP_999634		2	1	0	0	0	0	1	0	0	0	0	0	0	2	0	1	0	0
Seriatopora_lysterix_ADM13664		2	1	0	0	0	0	1	0	0	0	0	0	0	2	0	1	0	0	0
Favites_chinensis_BAC44869		1	0	0	0	0	0	1	0	0	0	0	0	0	1	0	0	0	0	0	0
Podocoryne carnea_ACT1_2_P41112.1		2	1	0	0	0	0	1	0	0	0	0	0	0	2	0	1	0	0	0	0	0
Aiptasia_pulchella_AAQ62633		2	1	0	0	0	0	1	0	0	0	0	0	0	2	0	1	0	0	0	0	0	0
Malo_kingi_ACY74447		2	1	0	0	0	0	1	0	0	0	0	0	0	2	0	1	0	0	0	0	0	0	0
Nematostella vectensis1_XP_001637076		2	1	0	0	0	0	1	0	0	0	0	0	0	2	0	1	0	0	0	0	0	0	0	0
Nematostella vectensis2_XP_001630039		2	1	0	0	0	0	1	0	0	0	0	0	0	2	0	1	0	0	0	0	0	0	0	0	0
Hydra_vulgaris_XP_002154462		2	1	0	0	0	0	1	0	0	0	0	0	0	2	0	1	0	0	0	0	0	0	0	0	0	0
Hydractinia echinata_ADR10434		2	1	0	0	0	0	1	0	0	0	0	0	0	2	0	1	0	0	0	0	0	0	0	0	0	0	0
Myxobolus_cerebralis_AAN86039		2	1	0	0	0	0	1	0	0	0	0	0	0	2	0	1	0	0	0	0	0	0	0	0	0	0	0	0
Malacosporea sp. ES599567.1		2	1	0	0	0	0	1	0	0	0	0	0	0	2	0	1	0	0	0	0	0	0	0	0	0	0	0	0	0
Ceratonova shasta Actin 1		1	2	1	1	1	1	2	1	1	1	1	1	1	3	1	0	0	1	1	1	0	1	1	1	1	1	1	1	1	1
Ceratonova shasta Actin 5		7	7	7	7	7	7	6	7	7	7	7	7	7	9	7	6	3	7	7	7	3	7	7	7	7	7	7	7	7	7	6				stDev	Average
Sphaerospora molnari Actin 2		6	5	4	4	4	4	4	4	4	4	4	4	4	6	4	5	3	4	4	4	3	4	4	4	4	4	4	4	4	4	5	9		Smolnari Actin 1	1.06066	4.3125
Sphaerospora molnari Actin 1		3	2	1	1	1	1	2	1	1	1	1	1	1	3	1	2	1	1	1	1	1	1	1	1	1	1	1	1	1	1	2	8	3	Smolnari Actin 2	1.32574	1.51515
		Saccharomyces cerevisiae NP_116614	Dictyostelium discoideum_XP636088.1	Salpingoeca_rosetta_XP004993570.1	Homo sapien_NP001092.1	Xenopus laevis_NP998884.1	Cyprinus_carpio_M24113.1	Danio rerio_AAH45846.1	Oncorhynchus mykiss_NP001117707	Ornithorhynchus anatinus_XP001506759	Ciona intestinalis_XP002127504	Schistosoma mansoni_P53470.1	Bombyx mori_NP001119726.1	Nasonia vitripennis_XP001600960	Aedes aegypti_AAA62350	Drosophila melanogaster_AAA28321	Placozoa_sp4_AGH70113	Sycon_ciliatum_CCQ18644	Podocoryna carnea_ACT3_P41113	Strongylocentrotus purpuratus_NP_999634	Seriatopora_lysterix_ADM13664	Favites_chinensis_BAC44869	Aurelia aurita_AGW43036	Aiptasia_pulchella_AAQ62633	Malo_kingi_ACY74447	Nematostella vectensis1_XP_001637076	Nematostella vectensis2_XP_001630039	Hydra_vulgaris_XP_002154462	Hydractinia echinata_ADR10434	Myxobolus_cerebralis_AAN86039	Malacosporea sp. ES599567.1	Ceratonova shasta Actin 1	Ceratonova shasta Actin 5	Sphaerospora molnari Actin 2

## Sheet: SD3 145-180,270-337
Dictyostelium discoideum_XP636088.1	18
Salpingoeca_rosetta_XP004993570.1	17	8
Homo sapien_NP001092.1	19	8	5
Xenopus laevis_NP998884.1	18	7	4	1
Cyprinus_carpio_M24113.1	20	9	6	1	2
Danio rerio_AAH45846.1	20	9	6	1	2	0
Oncorhynchus mykiss_NP001117707	19	8	5	2	1	1	1
Ornithorhynchus anatinus_XP001506759	18	10	7	7	6	8	8	7
Ciona intestinalis_XP002127504	21	11	9	9	8	10	10	9	3
Schistosoma mansoni_P53470.1	20	11	7	7	6	8	8	7	9	10
Bombyx mori_NP001119726.1	19	8	5	5	4	5	5	4	7	7	7
Nasonia vitripennis_XP001600960	20	9	6	5	4	6	6	5	8	8	8	4
Aedes aegypti_AAA62350	19	10	7	6	5	7	7	6	9	9	9	5	1
Drosophila melanogaster_AAA28321	20	11	9	8	7	8	8	7	10	10	11	6	3	4
Placozoa_sp4_AGH70113	17	8	8	10	9	10	10	9	8	9	10	7	9	10	9
Sycon_ciliatum_CCQ18644	17	9	6	6	5	6	6	5	6	9	8	5	7	8	8	7
Podocoryna carnea_ACT3_P41113	20	9	7	9	8	8	8	7	9	10	9	6	8	9	10	7	6
Strongylocentrotus purpuratus_NP_999634	20	8	7	8	7	9	9	8	10	11	9	7	7	8	10	9	7	6
Seriatopora_lysterix_ADM13664	19	7	6	7	6	8	8	7	9	10	8	6	7	8	10	8	6	5	1
Favites_chinensis_BAC44869	20	8	7	8	7	9	9	8	10	11	8	7	8	9	11	9	7	5	2	1
Podocoryne carnea_ACT1_2_P41112.1	20	9	7	9	8	8	8	7	9	10	9	6	8	9	10	7	6	0	6	5	5
Aurelia aurita_AGW43036	20	9	6	8	7	7	7	6	9	8	8	5	7	8	9	7	8	3	8	7	6	3																* indicate partial sequences
Aiptasia_pulchella_AAQ62633	22	10	9	10	9	9	9	8	10	11	11	8	10	11	12	9	8	4	4	3	4	4	6
Malo_kingi_ACY74447	19	8	6	8	7	9	9	8	8	9	8	6	7	8	10	7	6	1	5	4	4	1	4	5
Nematostella vectensis1_XP_001637076	20	9	7	5	4	4	4	3	8	11	7	6	8	9	10	10	4	6	5	4	5	6	8	5	7
Nematostella vectensis2_XP_001630039	20	9	8	6	5	7	7	6	10	9	7	6	7	8	10	11	9	8	9	8	8	8	7	11	7	8
Hydra_vulgaris_XP_002154462	19	8	6	8	7	9	9	8	8	9	8	6	7	8	10	7	6	1	5	4	4	1	4	5	0	7	7
Hydractinia echinata_ADR10434	19	8	6	8	7	9	9	8	8	9	8	6	7	8	10	7	6	1	5	4	4	1	4	5	0	7	7	0
Sphaeromyxa_hellandi	21	8	7	7	6	8	8	7	9	7	8	5	6	7	9	10	8	8	9	8	7	8	6	11	7	9	7	7	7
Henneguya zschokkei 1	20	5	7	7	6	8	8	7	11	10	8	7	8	9	11	8	10	9	8	7	8	9	7	10	8	9	7	8	8	7
Chloromyxum cyprini 1	21	8	7	7	6	8	8	7	11	11	11	7	8	9	11	10	10	9	8	7	8	9	8	10	8	9	8	8	8	8	7
Myxobolus_cerebralis_AAN86039	24	14	17	17	16	18	18	17	18	16	18	17	17	16	19	16	18	19	17	17	18	19	17	19	18	19	15	18	18	17	13	16
Malacosporea sp. ES599567.1 *	7	0	2	1	1	1	1	1	4	3	2	1	1	1	2	2	2	2	1	1	1	2	2	2	2	1	0	2	2	1	0	0	0
Ceratonova shasta Actin 1	17	5	6	8	7	9	9	8	9	9	10	6	7	8	9	8	8	8	8	7	8	8	7	10	7	10	7	7	7	5	6	7	14	1
Ceratonova shasta Actin 5	20	19	15	17	16	16	16	15	18	19	15	16	16	15	18	17	17	14	17	16	15	14	12	15	15	15	19	15	15	16	18	18	22	4	18				stDev	Average
Sphaerospora molnari Actin 2	22	14	15	15	14	16	16	15	17	16	15	15	14	15	16	12	16	15	16	15	15	15	13	17	14	17	14	14	14	16	12	15	20	2	15	20		Smolnari Actin 1	3.00423	15.0556
Sphaerospora molnari Actin 1	29	17	17	13	14	13	13	14	19	19	19	14	16	17	16	19	16	17	17	16	17	17	17	18	17	15	16	17	17	17	17	16	24	1	18	25	24	Smolnari Actin 2	4.29784	16.973
	Saccharomyces cerevisiae NP_116614	Dictyostelium discoideum_XP636088.1	Salpingoeca_rosetta_XP004993570.1	Homo sapien_NP001092.1	Xenopus laevis_NP998884.1	Cyprinus_carpio_M24113.1	Danio rerio_AAH45846.1	Oncorhynchus mykiss_NP001117707	Ornithorhynchus anatinus_XP001506759	Ciona intestinalis_XP002127504	Schistosoma mansoni_P53470.1	Bombyx mori_NP001119726.1	Nasonia vitripennis_XP001600960	Aedes aegypti_AAA62350	Drosophila melanogaster_AAA28321	Placozoa_sp4_AGH70113	Sycon_ciliatum_CCQ18644	Podocoryna carnea_ACT3_P41113	Strongylocentrotus purpuratus_NP_999634	Seriatopora_lysterix_ADM13664	Favites_chinensis_BAC44869	Podocoryne carnea_ACT1_2_P41112.1	Aurelia aurita_AGW43036	Aiptasia_pulchella_AAQ62633	Malo_kingi_ACY74447	Nematostella vectensis1_XP_001637076	Nematostella vectensis2_XP_001630039	Hydra_vulgaris_XP_002154462	Hydractinia echinata_ADR10434	Sphaeromyxa_hellandi	Henneguya zschokkei 1	Chloromyxum cyprini 1	Myxobolus_cerebralis_AAN86039	Malacosporea sp. ES599567.1	Ceratonova shasta Actin 1	Ceratonova shasta Actin 5	Sphaerospora molnari Actin 2

## Sheet: SD4 181-269
Dictyostelium discoideum_XP636088.1	12
Salpingoeca_rosetta_XP004993570.1	11	4
Homo sapien_NP001092.1	9	5	2
Xenopus laevis_NP998884.1	9	5	2	0
Cyprinus_carpio_M24113.1	9	5	3	1	1
Danio rerio_AAH45846.1	9	5	3	1	1	0
Oncorhynchus mykiss_NP001117707	9	5	3	1	1	0	0
Ornithorhynchus anatinus_XP001506759	12	9	7	5	5	6	6	6
Ciona intestinalis_XP002127504	13	9	7	5	5	6	6	6	4
Schistosoma mansoni_P53470.1	11	3	3	3	3	2	2	2	8	7
Bombyx mori_NP001119726.1	9	5	2	0	0	1	1	1	5	5	3
Nasonia vitripennis_XP001600960	10	7	4	2	2	3	3	3	6	7	5	2
Aedes aegypti_AAA62350	16	17	14	12	12	13	13	13	15	15	15	12	10
Drosophila melanogaster_AAA28321	13	9	7	5	5	6	6	6	8	10	8	5	3	13
Placozoa_sp4_AGH70113	13	6	6	7	7	7	7	7	11	12	7	7	7	16	8
Sycon_ciliatum_CCQ18644	11	7	5	4	4	5	5	5	8	9	7	4	5	15	8	8
Podocoryna carnea_ACT3_P41113	14	7	7	8	8	8	8	8	7	9	8	8	9	17	12	6	9
Strongylocentrotus purpuratus_NP_999634	9	5	4	2	2	2	2	2	7	7	4	2	4	13	7	5	6	6																				* indicate partial sequences
Seriatopora_lysterix_ADM13664	10	8	7	5	5	5	5	5	10	8	7	5	7	14	10	10	9	11	5
Favites_chinensis_BAC44869	9	5	4	2	2	2	2	2	7	5	4	2	4	13	7	7	6	8	2	3
Podocoryne carnea_ACT1_2_P41112.1	11	4	4	5	5	5	5	5	10	10	5	5	7	15	10	4	7	5	3	7	5
Aurelia aurita_AGW43036	12	9	7	5	5	5	5	5	4	6	7	5	6	15	9	10	8	5	6	9	6	9
Aiptasia_pulchella_AAQ62633	8	4	3	1	1	1	1	1	6	6	3	1	3	13	6	6	5	7	1	4	1	4	5
Malo_kingi_ACY74447	10	6	5	3	3	3	3	3	4	4	5	3	5	14	8	8	7	5	3	6	3	6	3	2
Nematostella vectensis1_XP_001637076	9	5	4	2	2	2	2	2	7	5	4	2	4	13	7	7	6	8	2	3	0	5	6	1	3
Nematostella vectensis2_XP_001630039	8	6	5	3	3	3	3	3	8	8	5	3	5	14	8	8	7	9	3	6	3	6	7	2	4	3
Hydra_vulgaris_XP_002154462	11	6	4	4	4	4	4	4	5	5	6	4	6	15	9	8	7	5	4	7	4	6	4	3	1	4	5
Hydractinia echinata_ADR10434	11	5	5	4	4	4	4	4	5	5	6	4	6	15	9	7	6	4	4	7	4	5	4	3	1	4	5	1
Sphaeromyxa_hellandi	9	7	5	3	3	2	2	2	7	7	4	3	5	14	8	9	7	9	4	7	4	7	6	3	4	4	3	5	5
Henneguya zschokkei 1	12	10	7	5	5	6	6	6	10	10	8	5	7	16	10	12	9	12	7	10	7	10	8	6	8	7	5	9	9	6
Chloromyxum cyprini 1	14	10	9	7	7	7	7	7	11	9	8	7	7	15	10	9	8	11	6	9	6	9	10	7	9	6	9	10	10	9	12
Myxobolus_cerebralis_AAN86039	12	7	5	3	3	4	4	4	3	4	6	3	5	14	7	10	7	7	5	8	5	8	4	4	2	5	6	3	3	5	8	10
Malacosporea sp. ES599567.1 *	7	5	6	4	4	4	4	4	6	6	6	4	6	6	8	8	8	6	3	5	3	5	5	3	3	3	4	4	4	5	7	8	4
Ceratonova shasta Actin 1	12	9	9	9	9	9	9	9	14	14	10	9	11	20	14	9	11	10	7	12	9	7	13	8	10	9	8	10	9	9	12	13	12	9
Ceratonova shasta Actin 5	21	20	20	18	18	18	18	18	21	22	19	18	19	28	20	23	19	23	19	22	19	22	19	18	20	19	19	21	21	19	17	18	20	17	21				stDev	average
Sphaerospora molnari Actin 2	27	24	25	23	23	23	23	23	25	26	25	23	25	33	26	25	25	25	22	24	23	25	24	22	22	23	23	23	23	24	25	26	23	18	26	27		Smolnari Actin 1	2.28174	24.2222
Sphaerospora molnari Actin 1	21	20	17	15	15	16	16	16	20	20	18	15	17	25	18	20	19	22	17	20	17	20	18	16	18	17	18	19	19	18	17	21	18	15	21	25	26	Smolnari Actin 2	2.761	18.6486
	Saccharomyces cerevisiae NP_116614	Dictyostelium discoideum_XP636088.1	Salpingoeca_rosetta_XP004993570.1	Homo sapien_NP001092.1	Xenopus laevis_NP998884.1	Cyprinus_carpio_M24113.1	Danio rerio_AAH45846.1	Oncorhynchus mykiss_NP001117707	Ornithorhynchus anatinus_XP001506759	Ciona intestinalis_XP002127504	Schistosoma mansoni_P53470.1	Bombyx mori_NP001119726.1	Nasonia vitripennis_XP001600960	Aedes aegypti_AAA62350	Drosophila melanogaster_AAA28321	Placozoa_sp4_AGH70113	Sycon_ciliatum_CCQ18644	Podocoryna carnea_ACT3_P41113	Strongylocentrotus purpuratus_NP_999634	Seriatopora_lysterix_ADM13664	Favites_chinensis_BAC44869	Podocoryne carnea_ACT1_2_P41112.1	Aurelia aurita_AGW43036	Aiptasia_pulchella_AAQ62633	Malo_kingi_ACY74447	Nematostella vectensis1_XP_001637076	Nematostella vectensis2_XP_001630039	Hydra_vulgaris_XP_002154462	Hydractinia echinata_ADR10434	Sphaeromyxa_hellandi	Henneguya zschokkei 1	Chloromyxum cyprini 1	Myxobolus_cerebralis_AAN86039	Malacosporea sp. ES599567.1	Ceratonova shasta Actin 1	Ceratonova shasta Actin 5	Sphaerospora molnari Actin 2
